# Supplementary material for: Categorical Data in the Evaluation of School-Based Cyberbullying Prevention Programs: A Review of the Literature
Source: Behav Sci (Basel). 2026 Jan 9;16(1):93. doi: 10.3390/bs16010093 (PMC12837973; doi:10.3390/bs16010093)
Supplement: Supplementary file 1 [file behavsci-16-00093-s001.zip]

Archive with 1 entries (1 files):
- behavsci-3986288-supplementary.pdf
